# Supplementary material for: Data-driven normalization strategies for high-throughput quantitative RT-PCR
Source: BMC Bioinformatics. 2009 Apr 19;10:110. doi: 10.1186/1471-2105-10-110 (PMC2680405; doi:10.1186/1471-2105-10-110)
Supplement: Additional file 3 — Tutorial and qpcrNorm Software. The R package qpcrNorm and a tutorial outlining its use. [file 1471-2105-10-110-S3.zip › qpcrNorm_supplemental/README.txt]

README 

The file qpcrNorm_1.0.0.zip is the Windows R package qpcrNorm. 
The file qpcrNorm_1.0.0.tar.gz is the Unix version of the package.

The file qpcrNorm.pdf is a tutorial vignette that steps through a typical normalization analysis of a qpcr data set as described in our manuscript, using the functions available in our R package.
This file can also be accessed by running the following code in R:

library(qpcrNorm)
vignette(package="qpcrNorm")
